# Supplementary material for: Energy Drink Consumption among Adolescents Attending Schools in Lubumbashi, Democratic Republic of Congo
Source: Int J Environ Res Public Health. 2021 Jul 17;18(14):7617. doi: 10.3390/ijerph18147617 (PMC8304143; doi:10.3390/ijerph18147617)
Supplement: Supplementary file 1 [file ijerph-18-07617-s001.zip]

Archive with 1 entries (1 files):
- ijerph-1265830-supplementary.pdf
